# Supplementary material for: Global Demethylation of Rat Chondrosarcoma Cells after Treatment with 5-Aza-2′-Deoxycytidine Results in Increased Tumorigenicity
Source: PLoS One. 2009 Dec 17;4(12):e8340. doi: 10.1371/journal.pone.0008340 (PMC2790612; doi:10.1371/journal.pone.0008340)
Supplement: Table S1 — Pyrosequencing primer design and PCR conditions (0.02 MB XLS) [file pone.0008340.s001.xls]

## Sheet: Sheet1
Table S1. Pyrosequencing primer design and PCR conditions
Name	PCR Primer	PCR Primer sequence	Annealing temperature	PCR conditions (template amplification)	Sequencing primer	Sequencing Primer Sequence
rat LINE1	rLINE(F)	ttggtgagtttgggatat	53.7C	Step-1:95C 5min	rLINE-seq-1	tagaatttttttaggat
	rLINE(R)	biotin-aaatctaaaaacaaaaaactactac	-------	Step-2: 94C 15s	rLINE-seq-2	ataggaagttttatatt
				Step-3: __C (annealing temp) 10s
rat Satellite 1	rSat1(F)	gagagtttgtgggtagta	54.9C	Step-4: go to Step-2 49x	rSat1-seq	gtgggtagtatttta
	rSat1(R)	biotin-aaaaattaatcttacctataatccc	-------	step-5: 72C 60s
				step-6: 4C o/n
rat Satellite 2	rSat2(F)	gaattttggtgtaatgaagtt	54.9C		rSat2-seq	gtgtattgaagtttt
	rSat2(R)	biotin-caacaaccaaaaaaacctac	-------
