# Supplementary material for: Global Demethylation of Rat Chondrosarcoma Cells after Treatment with 5-Aza-2′-Deoxycytidine Results in Increased Tumorigenicity
Source: PLoS One. 2009 Dec 17;4(12):e8340. doi: 10.1371/journal.pone.0008340 (PMC2790612; doi:10.1371/journal.pone.0008340)
Supplement: Table S2 — Bisulfite treated DNA primer design (0.04 MB XLS) [file pone.0008340.s002.xls]

## Sheet: Sheet1
Table S2. Bisulfite treated DNA primer design
Region	Primer1,2	Primer Sequence
Midkine CpG 1	Midkine CpG 1 (15)-EF	AAGTTTTATTAAAGATATATTTTG
	Midkine CpG 1 (15)-ER	CTACTACCACCAAAAAAAATAAAATAA
	Midkine CpG 1 (15)-IF	TTTTTAAATTTTTTTTTTTAGTTGTAGG
	Midkine CpG 1 (15)-IR	AATAATAACTTCAAATCCTCCC
Midkine CpG 2	Midkine CpG 2 (17)-EF	TTATTTTATTTTTTTTGGTGGTAG
	Midkine CpG 2 (17)-ER	AAAATTTACCAAATTCAATTCTATATAC
	Midkine CpG 2 (17)-IF	TTGGAGGGATAGGGGTTATAG
	Midkine CpG 2 (17)-IR	AACTCTTAAACCTTCCTTATTC
Sox-2 CpG 154.1
	Sox-2 CpG 154.1-EF	TAATTTTTGGTTTGTTTTGTGAG
	Sox-2 CpG 154.1-ER	TAATTAATTTTTAAAAAAACTTAAACC
	Sox-2 CpG 154.1-IF	ATAAGGTTGGAAGAGGGGTTG
	Sox-2 CpG 154.1-IR	CTTCTTTCTCCCAACCCTAATC
Sox-2 CpG 47
	Sox-2 CpG 47-EF	GGTTGATTTGGGGTAGATGAG
	Sox-2 CpG 47-ER	CCAACCTTATTACCAACACCC
	Sox-2 CpG 47-IF	GTTTTAATAAGAGAGTGGAAGG
	Sox-2 CpG 47-IR	CAAAACAAACCAAAAATTAAACCC
1 EF/R = external forward/reverse primer
2 IF/R = internal forward/reverse primer
