# Supplementary material for: Global Demethylation of Rat Chondrosarcoma Cells after Treatment with 5-Aza-2′-Deoxycytidine Results in Increased Tumorigenicity
Source: PLoS One. 2009 Dec 17;4(12):e8340. doi: 10.1371/journal.pone.0008340 (PMC2790612; doi:10.1371/journal.pone.0008340)
Supplement: Table S3 — 5-aza-2-deoxycytidine treatment induces gene expression changes in the SRC cells (0.19 MB XLS) [file pone.0008340.s003.xls]

## Sheet: Sheet1
Table S3. 5-aza-2-deoxycytidine treatment induces gene expression changes in the SRC cells
5-Fold difference between 5-aza-2-deoxycytidine treated SRC cells and untreated control SRC cells
GenBank number	Normalized Microarray Expression Values					Gene ID	GI:	Description
	5AZA p6[1]	5AZA p6[2]	SRC-No-Treat-P6-[1]	SRC-No-Treat-P6-[2]	SRC-No-Treat-P6-[3]
NM_022175	14628.1	10465.9	76.0271	64.5925	71.5221	24631	11559930	Homeobox gene Pem
NM_001017482	5869.65	6133.91	28.2758	34.8021	45.4456	498033	62945319
XM_001063269	5548.97	4871.24	31.9151	36.1937	41.4072	501507	109512519
XM_001070277	22524.2	20544	138.507	222.225	115.055	684411	109482307
XM_001066258	6587.39	5973.53	46.0987	88.3165	43.6443	291312	109506085
NM_172333	4263.24	5772.63	59.7203	51.7155	34.8264	282836	27229311
XM_221623	2140.17	2910.46	22.5891	25.3733	28.612	304050	109493003
NM_031721	3661.62	4773.6	36.0565	56.5537	40.4611	65164	13929011	protease serine 11; protease, serine, 11 (Igf binding)
NM_030859	29759.1	27729.4	296.668	373.36	247.496	81517	148747354
XM_001055622	2166.33	2670.22	25.1653	23.105	30.6115	304050	109494165	overriding stop codons
XM_001066918	2479.44	2531.35	25.8559	30.4488	27.1258	688433	109503137
NM_022854	2988.72	2235.9	31.2457	30.8186	30.0758	64822	12408303	testis lipid binding protein
XM_001055261	3142.41	3501.12	45.0242	32.1786	44.4421	679219	109512385
NM_012604	2984.71	2890.76	32.5162	33.4992	44.5376	24583	6981233	myosin heavy polypeptide 3
NM_024126	6556.2	1368.35	38.37	42.0139	42.8937	24610	115495550	Sperm outer dense fiber major protein 1
XM_001077464	5514.28	4260.7	60.5624	78.3283	81	308445	109461496
NM_012995	1942.96	2072.15	31.3653	31.5448	33.7981	25503	39930605
NM_033237	4912.1	4422.37	60.987	142.905	59.7525	29141	15147220
NM_001014169	1448.39	1776.1	29.5786	29.2013	25.8953	361776	62079070
XM_001055042	2449.77	2833.76	43.4884	57.7115	40.8161	293918	109462298
NM_001024356	4863.16	1232.46	32.7492	46.6258	55.143	500928	66730516
NM_017144	5448.89	5918.09	98.3421	103.494	109.077	29248	8394468	troponin I, cardiac
XM_001060698	1168.25	1712.23	24.9177	30.8331	22.9407	499069	109461170
NM_001014222	1558.02	2366.8	31.5393	38.8607	38.8776	363483	62079170
NM_031126	3067.69	4129.4	60.905	64.2097	80.6339	81804	13592100	syntaxin binding protein Munc18-2
NM_139260	9808.04	8860.42	221.167	190.579	158.067	246144	21245117	cytokine receptor-like protein CYRL
XM_001068251	8660.27	9144.23	176.587	202.797	171.946	301285	109486798
XM_001068293	6652.71	7079.19	145.562	177.904	142.572	301285	109486802
NM_017185	3345.74	3850.72	77.3714	112.56	62.0858	29389	8394465	troponin I, skeletal, fast 2
XM_001074415	2442.42	3651.83	81.712	71.0994	59.6195	315750	109484836
NM_030826	2511.82	2854.76	66.4017	61.4595	65.1138	24404	145275164	cellular glutathione peroxidase
XM_001071275	2654.6	3275.92	75.7243	98.0378	48.4296	296358	109471280
NM_053888	779.519	1101.76	19.3466	24.5148	24.5692	116668	25742662	neural zinc finger transcription factor 1
NM_001039454	1140.78	1645.35	34.1312	46.3326	29.257	315283	86515433
NM_001077677	2685.75	1281.24	38.7749	70.1643	43.4074	499021	117940038	PARK2 co-regulated
NM_001017501	1142.66	1380.26	33.5141	40.4455	34.47	498400	62945361
XM_001069152	18511.5	22850.5	258.147	1377.73	613.488	305494	109500967
NM_133284	1483.16	1662.15	48.6296	49.2551	42.6015	24864	18959215	Urinary pepsinogen 1
XM_001062561	3082.26	3224.81	96.8215	71.9952	119.126	685153	109469220
NM_001011710	10559.8	2122.59	134.568	128.925	163.718	360445	58743354
XM_001061653	1978.27	445.363	23.8484	27.3061	34.0314	682473	109482844
XM_001071647	3001.6	2896.4	96.2503	81.8727	92.1572	684696	109471295
NM_031240	9561.7	1636.02	117.476	118.801	129.866	81923	13676848	putative component of sperm tail outer dense fibers; testis specific protein 1
XM_001081954	3650.97	1163.44	57.3892	65.7862	72.0014	685766	109489145
NM_012676	2255.28	2327.69	52.8184	82.3896	89.0184	24837	6981665	Troponin T cardiac
NM_017073	1398.26	878.217	37.6762	36.1773	35.8849	24957	142349611	Glutamine synthetase (glutamate-ammonia ligase)
NM_001009663	1716.01	2589.82	74.0311	96.0236	55.5848	299270	57527134	corticosteroid binding globulin; transcortin
XM_001057907	2022.58	483.341	29.9735	28.3844	48.7107	680590	109481270
NM_053356	2602.27	2976.93	131.295	94.5822	77.5264	84352	16758079
NM_020081	891.045	1297.53	27.4312	63.7338	34.3694	56822	11464988	membrane glycoprotein
NM_012493	1425.39	1580.16	50.5246	54.6739	60.2846	24177	6978470	chloride intracellular channel 6
XM_236334	1729.11	3062.83	89.029	87.8417	92.9503	315750	109483621
XM_001080934	1083.46	1824.15	41.4162	90.2048	46.9005	362879	109481978
NM_017317	1372.05	1731.01	52.0499	61.5869	72.2891	50645	70778972
XM_001059526	606.067	769.763	27.5956	30.5917	24.4208	498642	109504259
NM_001077680	1100.43	1353.06	38.7354	63.0044	50.6502	499926	117940040
NM_012545	5577.5	6776.34	173.126	452.188	222.397	24311	148747479	Dopa decarboxylase (aromatic L-amino acid decarboxylase)
XM_001076368	610.462	560.761	22.8965	28.954	22.8353	498352	109500540
XM_001056628	835.378	996.366	69.9481	27.6354	30.2869	29298	109521044
XM_001053346	826.754	1467.24	40.8288	42.2473	62.354	501628	109512363
NM_001008866	898.757	920.817	37.0763	46.5181	35.7501	408227	57114315
XM_001059578	614.183	793.384	26.4674	30.6157	37.138	498642	109504263
NM_012595	764.222	1120.37	45.7556	41.0698	37.7031	24534	6981145	Lactate dehydrogenease B
XM_001059106	1422.47	1945.32	87.0868	68.904	69.4157	302719	109511834
XM_001072107	832.161	411.604	26.0991	28.9933	24.5143	690026	109488821
XM_001055302	1730.23	2493.26	83.5358	136.98	77.2018	312115	109473113
XM_001063290	2908.56	1252.6	84.0243	113.093	73.5899	294622	109465840
XM_001075736	836.819	487.31	26.9577	32.5647	32.123	364039	109498971
NM_001077589	971.8	1291.24	53.9288	54.0125	52.9228	360857	117606398
NM_017027	761.955	1108.72	41.2674	48.3137	43.7157	24564	8393777	Myelin protein zero (Charcot-Marie-Tooth neuropathy 1B)
NM_031136	1062.34	1513.89	41.3826	93.8672	60.4652	81814	13592118	thymosin beta-4
NM_001011982	1643.75	229.529	29.238	31.4862	29.4386	298881	58865539
NM_130411	4376.47	4751.65	175.576	604.345	106.158	155151	31542411
XM_001081551	451.376	824.732	26.5964	28.9933	35.3431	287750	109492013
NM_031050	369.245	648.797	24.043	24.8141	23.8498	81682	13591982
XM_001069820	1589.65	210.087	27.8955	30.8	28.3943	297806	109476090
NM_012559	527.227	1022.96	34.044	33.0811	44.562	24367	61098185
XM_001081550	589.128	1063.77	36.326	38.3238	45.5748	287750	109492011
XM_215439	1162.49	2039.82	99.5291	62.7147	79.1867	294614	109464218
NM_021583	2366.61	3017.5	161.118	119.288	137.755	59103	31377526
NM_031536	5525.05	1480.55	136.47	190.223	126.433	24899	111154068	mitochondrial capsule selenoprotein
XM_001074093	782.058	772.327	36.3411	35.0006	52.7378	686437	109502315
NM_183330	5421.05	6314.05	328.615	251.697	357.622	252929	34328539
XM_001059289	301.211	585.664	22.5256	22.9279	21.5485	361673	109463158
NM_144747	900.893	1661.77	78.6245	68.7991	52.3474	246258	62990186
XM_001053454	844.692	394.012	41.0517	33.5886	23.3072	678843	109473088
XM_001060179	2505.95	2072.03	122.278	159.838	104.914	682159	109490379
XM_001063981	10296.5	9391.98	453.9	554.041	664.762	685485	109492896
XM_001053398	1130.69	1597.05	76.6769	69.4728	84.0132	678833	109512350
XM_001060674	1736.81	2111.77	57.1555	213.415	108.359	681186	109467918
NM_022533	1073.41	1511.59	116.11	45.339	78.1017	64364	11968121	transmembrane 4 superfamily member 11
XM_001068066	704.833	1142.71	60.2939	46.4769	51.8183	290803	109504319
NM_053648	1866.14	2965.85	93.905	255.386	109.345	114106	50428578	beta-carotene 15 15-dioxygenase; beta-carotene 15 15'-dioxygenase; beta-carotene 15, 15'-dioxygenase
XM_001062291	3979.09	4177.87	303.703	447.697	102.029	84573	109477975
NM_019354	1141.68	1640.98	72.031	94.6203	79.7341	54315	148747398	Uncoupling protein 2, mitochondrial
NM_053927	906.698	993.23	51.8644	58.8883	59.3297	116724	16758807
NM_022230	950.85	985.555	73.2365	45.9045	57.2922	63878	11560025	stanniocalcin-2
XM_001064047	1197.19	681.717	42.1116	88.4564	42.7548	499558	109466242
XM_001058688	8472.29	5872.09	517.839	355.967	416.439	681847	109478877
NM_001037515	743.553	869.337	69.6317	51.4854	32.6447	641640	82775364
XM_001056587	516.041	1054.09	41.8043	36.2446	59.7935	302970	109490283
NM_001037532	671.982	827.605	35.9751	67.5122	38.5695	641657	82830414
NM_153318	656.555	1005.52	55.0132	49.2941	45.0321	266689	23463318
NM_017139	518.822	665.94	35.3504	37.5605	36.9307	29237	8393943	proenkephalin 2; proenkephalin related sequence; enkephalin; Proenkephalin; preproenkephalin 2
XM_574883	1251.44	577.195	42.0267	90.3194	39.4408	499558	109464549
NM_053485	4119.09	4201.52	175.429	255.002	399.743	85247	31543610	calcium binding protein A6 (calcyclin)
XM_001081710	541.165	1096.28	74.509	42.4266	36.1567	688270	109519177
XM_576498	1204.39	1141.98	55.4316	85.0599	85.6999	501086	109485652
NM_177426	1467.93	1521.32	79.9304	135.695	79.7105	24424	28933456	glutathione S-transferase Yb2 subunit; Glutathione-S-transferase, mu type 2 (Yb2); Glutathione-S-transferase mu type 2 (Yb2)
XM_221896	341.387	657.512	24.1211	31.15	36.8588	304280	109495177
XM_001081538	1183.13	319.364	36.5744	40.144	41.2139	685766	109492019
NM_001004242	2109.13	2296.14	128.888	163.333	134.976	300115	51948455
NM_012886	6622.12	3849.14	241.421	390.807	372.864	25358	67972653
XM_001078103	1574.93	2368.95	100.195	197.844	102.747	362085	109469610
XM_001077522	547.139	583.319	31.8383	36.1578	44.5963	297481	109474001
XM_001070118	1450.58	1000.02	59.7163	86.7361	96.1477	290818	109504352
NM_031154	1694.89	2068.29	132.62	114.402	128.487	81869	13592151	glutathione S-transferase, mu type 3 (Yb3); glutathione S-transferase mu type 3 (Yb3)
XM_001072481	4239.17	4868.01	355.738	281.747	280.421	498056	109493994
XM_001053329	233.589	519.038	23.5982	21.9945	24.7582	310652	109467141
XM_001068342	5733.82	7385.18	363.435	719.475	329.686	313954	109479065
NM_199402	978.2	532.228	54.235	45.1119	49.7224	360604	40786500
XM_001059493	617.942	921.145	46.9537	67.9642	43.9745	498834	109507084
NM_181082	1781.97	236.85	42.23	51.1974	41.9671	293743	31342056	sperm protein SSP3111
NM_001080096	1022.91	893.962	49.1726	91.9552	64.3538	301120	121583862
XM_001062695	238.958	541.511	23.2406	34.4043	19.4281	307096	109506057
XM_001075342	1754.98	2149.32	85.5078	242.099	118.605	684771	109463431
NM_053375	463.584	371.227	27.0903	29.2032	31.6637	84390	16758107	hyperpolarization-activated, cyclic nucleotide-gated potassium channel 1 (HCN1); hyperpolarization-activated cyclic nucleotide-gated potassium channel 1 (HCN1)
XM_001073439	256.142	621.158	27.9659	26.9762	29.7263	690142	109481199
NM_001002023	472.213	677.967	55.0481	34.9909	33.2403	432360	60097948
XM_001064350	392.032	327.356	27.7488	25.1407	23.3285	296846	109473020
NM_001012223	686.989	1061.39	58.8323	51.5424	72.817	366988	58866017
NM_001024345	1445.29	1824.03	167.637	121.464	76.1577	500450	66730474
XM_001066066	622.991	905.645	55.0855	56.0778	50.6451	311031	109469915
XM_001070774	870.493	1334.27	56.2779	131.649	62.4269	29295	109461453
XM_001065886	755.37	1093.01	55.1607	65.3017	79.8171	361312	109507219
XM_001074729	331.75	481.672	26.8965	27.5059	33.3431	686587	109474486
XM_001056150	790.417	1886.5	95.5144	69.8886	106.361	362068	109465767
XM_001056018	1458.63	1581.24	89.9838	181.393	84.278	499281	109463074
XM_001079629	5916.62	6525.11	575.535	787.308	208.259	294337	109509938
XM_001069100	1818.01	2164.22	90.4568	194.338	180.589	684139	109461095
NM_001008870	515.864	618.882	36.1821	40.3315	51.5631	408234	57114327
XM_001059859	593.564	1057.24	62.5201	53.0373	63.6947	301101	109485027
XM_001060729	2271.86	2607.07	128.744	351.745	136.431	681201	109467920
XM_224750	7270.62	2338.76	342.974	241.058	363.659	306365	109503639
XM_001077003	5486.54	5487.8	390.938	777.644	233.568	687079	109461461
XM_573840	1016.24	198.286	32.7072	38.7154	30.761	498565	109502057
XM_001071720	836.777	1144.96	75.6791	75.3366	71.6299	366366	109476434
NM_199377	546.016	779.183	50.8484	41.7405	57.4242	291923	40786452	ATP-binding cassette protein C12; ATP-binding cassette protein C12 variant A
NM_001012044	1345.06	1305.54	85.1008	69.0544	180.379	306071	58865655
XM_001072010	516.417	452.676	37.9251	35.918	37.9297	361170	109504394
NM_001009660	1750.59	1968.37	163.451	120.536	148.42	297592	57527097	SPRY domain-containing SOCS box protein SSB-2; gene rich cluster, C9
NM_031022	618.853	1087.53	56.2391	74.1225	62.5358	81651	13591931	membrane-spanning proteoglycan NG2
NM_001012034	11918.3	16783	808.379	3100.01	536.867	305235	58865635
NM_031532	16847.5	16431.7	1212.82	1984.62	925.218	24838	58865336	Troponin T, fast skeletal; skeletal troponin T alpha-1 isoform; fast skeletal troponin T beta-1 isoform
NM_031821	608.438	1016.16	79.4655	65.1368	46.2488	83722	13929171	serum-inducible kinase
XM_576496	1072.32	845.596	57.4991	88.4673	83.7254	501084	62654600
XM_001072499	6364.36	3837.17	387.556	568.441	281.304	502913	109474414
NM_138541	310.118	612.299	29.9457	36.5373	38.8571	171577	25742697
XM_344294	955.85	169.218	30.9122	27.3291	40.1659	364250	109501220
XM_001058573	6957.54	4069.75	495.322	510.535	312.373	681819	109478875
NM_021909	762.245	972.454	45.2482	101.347	73.0768	60338	11612652	oncoprotein induced transcript 2
NM_017338	1798.38	2366.91	218.13	151.811	147.602	24241	76880487	isoform Calca preproprotein is encoded by transcript variant 1
NM_001047842	1193.55	1748.82	134.338	109.019	114.738	287379	114326176	serine hydroxymethyl transferase 1 (soluble)
XM_001078551	429.926	679.243	48.6018	39.3453	46.9481	311210	109470345
XM_001055195	640.111	985.156	64.9511	66.4531	66.1348	299829	109482059
NM_001033757	629.683	999.297	62.2278	77.7632	60.6912	246060	76257395	isoform 1 is encoded by transcript variant 1; cyclin-dependent kinase inhibitor 1C, p57; cyclin-dependent kinase inhibitor p57; p57KIP2 A3sh
NM_017292	184.096	525.833	25.8966	26.2803	26.0561	29695	8393402	gamma-aminobutyric acid A receptor, rho 2; gamma-aminobutyric acid (GABA-A) receptor subunit rho 2; gamma-aminobutyric acid (GABA-A) receptor, subunit rho 2
NM_053394	2972.01	4055.93	402.258	201.993	305.944	84410	77157784	Kruppel-like factor 5 (intestinal); basic transcription element binding protein 2; basic transcription element binding protein BTEB2
XM_001070869	745.565	1230.61	51.3456	142.539	72.226	29295	109461451
XM_001077962	818.571	477.298	35.0222	135.124	31.186	315179	109482653
XM_001075767	436.839	644.19	40.5342	37.8863	59.3684	686796	109474513
XM_001072421	332.631	580.126	34.4241	36.9314	41.0479	299343	109480030
XM_001072344	5591.63	3911.13	379.883	537.186	317.54	500351	109474408
XM_001053853	686.627	784.485	74.0436	58.5527	59.0157	360878	109499032
NM_017166	9104.89	8399.24	514.144	1599.07	526.511	29332	8393695	Leukemia-associated cytosolic phosphoprotein stathmin; Leukemia-associated cytosolic phosphoprotein stathmin; leukemia-associated
XM_001079573	553.992	534.52	43.9267	67.0836	36.6779	691768	109488274
NM_019164	3543.72	3980.76	347.613	355.707	290.779	29195	9506482
NM_001009662	408.625	722.144	64.0905	56.8191	30.6237	297814	57527116	carbonic anhydrase VIII
NM_133547	1270.41	1092.01	67.109	131.116	134.657	171072	75677589
XM_001076827	387.286	532.352	39.9891	42.4255	40.518	499097	109461431
XM_001075000	2814.58	3096.22	184.529	528.711	197.684	500364	109474497
XM_001078539	2186	3310.99	253.371	258.238	226.745	114207	109461599
XM_001064092	697.209	490.807	39.7257	57.9003	66.3619	363856	109496349
NM_001004022	1606.37	2205.14	124.506	282.302	148.077	287700	75832145
XM_001075502	657.095	663.885	63.0873	68.8022	52.5403	361735	109463594
XM_001080485	360.124	753.605	47.0316	44.0584	54.8927	366153	109470536
NM_153728	563.023	756.351	61.2705	70.1276	52.6144	266770	40254722
NM_053908	563.646	762.953	67.5169	65.3726	52.7838	116689	16758787	SH2 phosphatase 1
NM_001077647	555.939	91.8871	19.9156	24.4718	20.1215	310090	117647205	vasa-like gene protein
XM_001081119	3269	3820.38	254.08	434.861	340.837	287603	109491585
XM_220825	3305.62	3445.1	218.224	454.15	332.038	287603	109488739	overriding stop codons
NM_001009968	917.109	157.953	34.7546	38.7621	35.1249	316940	58000418
XM_001081164	6910.65	7722.08	574.646	1052.44	557.677	287606	109491589
XM_001072931	2542.68	2993.3	503.294	332.058	109.063	117183	109502756
NM_001024990	567.591	1146.42	73.2236	43.4531	146.023	302972	68163420
XM_001064362	432.998	666.534	49.4937	50.5872	55.8089	317051	109499207
XM_001063358	945.366	1398.71	77.4919	123.631	146.394	301226	109486666
XM_001066577	1820.61	2186.88	422.912	220.254	78.932	683573	109476650
XM_001054422	380.373	466.224	44.8841	45.5106	34.0926	679774	109510923
XM_001071149	1388.52	1967.52	173.147	118.686	206.442	298917	109479110
XM_001060880	804.816	467.312	68.5041	54.9208	57.659	361170	109503521	overriding stop codons
NM_017237	15418.1	16084.4	1873.77	1551.27	1278.34	29545	61098211
NM_001011698	942.597	181.308	33.3998	36.7149	55.1436	364255	58743340
XM_001069708	312.174	496.976	43.6099	41.6048	32.5907	501588	109512065
NM_053472	409.051	567.491	47.632	40.1368	57.2518	84683	16758221	cytochrome c oxidase, subunit 4b; cytochrome c oxidase, subunit IVb
NM_001012466	209.251	623.617	31.6411	33.8045	43.7973	303729	60223064
NM_001025153	968.48	324.087	47.2835	49.2576	76.0191	501050	68342020
XM_229508	748.246	166.045	35.4021	35.2936	35.4011	316933	109501273
XM_344414	175.623	346.03	22.3329	26.3721	26.0239	364395	109501778
NM_012764	385.745	689.068	58.7487	41.2615	59.8577	25172	6978876	GATA-binding protein 1 (globin transcription factor 1)
NM_022669	824.527	1421.86	110.562	82.8339	150.329	24765	12083600	Chromogranin C (Secretogranin II)
NM_019237	12963.2	14302.7	1102.76	1665.04	1521.1	29569	9506952
NM_001024338	491.801	580.213	53.8521	52.9874	60.562	500348	66730462
NM_053325	1448.39	2180.77	126.474	430.481	117.709	60566	16758025
NM_001009971	787.872	172.242	34.0108	42.1489	40.1513	361099	58000416
XM_001069656	203.658	466.118	33.6642	30.7753	32.6459	297805	109476086
NM_001007648	3908.73	4352.36	301.169	940.215	286.703	297594	56090611
NM_001011697	847.538	143.234	36.3051	36.7093	36.9137	497084	58743344
XM_001064431	641.955	204.814	31.0755	46.0223	38.7972	685585	109471584
NM_133622	89.6152	379.801	17.8873	19.0659	21.6052	171161	19424345
NM_001044257	415.277	860.242	51.4129	68.6511	72.257	498547	112984175	epithelial stromal interaction 1
XM_001053002	1451.65	2034.6	87.24	489.828	143.502	678701	109478444
XM_001076733	1589.95	1937	113.252	326.033	177.321	287383	109490891
NM_001037216	224.165	549.438	38.1549	37.4157	37.1963	501621	81295368
NM_031648	921.647	1138.6	82.32	184.853	87.1011	58971	13928895
NM_031591	1363.04	1724.63	126.99	166.666	210.94	29583	75832032
XM_001076935	345.019	1033.69	58.7192	60.5642	75.2774	498275	109499011
NM_172317	466.166	722.086	54.7803	108.145	41.7045	116831	27436912
XM_001063933	732.415	130.786	28.998	33.8923	38.2866	498073	109494288
NM_001005530	614.5	1107.62	89.0358	84.1809	95.5646	287451	53850583	monocarboxylate transporter 13
XM_001055617	1076.07	1249.51	83.7056	189.405	128.755	308222	109460861
XM_001077474	3475.62	3227.88	228.05	556.055	389.068	363028	109484371
NM_001004201	5178.81	3212.98	300.768	623.091	477.412	287653	51948373
XM_001068323	1002.21	1091.18	123.382	103.439	119.573	683980	109479057
XM_001055399	255.387	394.089	28.3612	38.3889	39.3932	360731	109494603
XM_001076171	287.396	436.026	47.0661	40.7202	32.0266	361538	109461657
NM_001077682	428.208	164.694	28.0467	33.3817	27.6808	501010	117940046
NM_017066	2271.79	2541.08	287.44	289.089	235.499	24924	42476133	Pleiotrophin (Heparine binding factor, Hbnf, in the mouse); heparin binding factor
XM_001066241	1260.11	1846.25	136.061	422.091	87.8679	500074	109473313
XM_001069044	1268.06	237.586	68.3878	56.2514	61.1884	292295	109460791
XM_001081318	13182.3	9433.5	887.322	2900.33	767.045	303471	109491706
XM_001078226	221.963	269.584	26.7933	27.6387	28.4446	300121	109482675
NM_130748	352.979	651.199	39.1489	87.2007	46.7485	170573	18543356
NM_134393	807.045	402.764	60.8422	69.3049	65.2405	171414	19705508	sperm tail associated protein; outer dense fiber ODF3
XM_001071551	432.672	317.93	32.7411	38.8164	59.6556	688502	109472635
XM_001067354	7772.91	7380.02	1021.76	633.937	1001.24	499593	109466506
XM_001064653	1655.24	1408.19	126.897	296.55	142.613	685646	109464565
NM_001077649	4582.6	5362.62	441.615	983.473	423.356	362653	117647209	preprocaldecrin
NM_057118	254.731	403.438	29.2575	39.015	43.8721	117258	16923963
XM_001070751	341.156	297.216	39.6589	28.1955	43.9692	684507	109466549
XM_001075152	1945.63	1904.12	203.498	190.485	281.8	686657	109496705
NM_001012349	842.016	1083.5	82.9555	130.237	125.171	296635	59891418
NM_053537	569.621	527.875	73.6106	66.8398	52.656	89776	148747334	organic anion transporter 2
XM_215372	478.504	891.222	64.7266	77.1752	88.0195	294335	109509347
XM_001065492	652.854	821.515	77.7862	102.939	79.2001	310483	109466772
NM_017083	170.045	297.033	24.3246	23.4778	32.1454	25132	8393816	Myosin of the dilute-myosin-V family
NM_001024324	723.269	244.154	34.4487	57.9283	60.5525	500061	66730273
XM_001081920	4328.5	4461.2	457.643	834.963	361.988	688371	109520441
XM_001072829	393.579	598.77	57.8952	66.1807	49.1009	304965	109498952
XM_001060644	2821.12	2243.85	248.664	385.714	273.138	289728	109500779
XM_001067734	11714.2	13287.2	1107.77	1274.98	2264.03	688644	109513259
XM_001055115	1242.3	1380.08	182.358	141.593	143.274	295019	109466584
NM_022960	135.55	336.489	28.5842	25.0305	23.0512	65054	55742829	neutral solute channel aquaporin 9
XM_240464	972.806	847.542	95.3067	115.019	117.573	306570	109503538	overriding stop codons
XM_001067870	222.317	393.682	32.6918	37.635	36.6296	497886	109490529
XM_001054821	823.577	368.094	73.1978	55.0412	74.0289	294770	109466111
XM_001079569	779.465	436.586	66.5829	74.4572	71.6418	687652	109516154
XM_001053750	1859.14	2845.68	160.202	604.244	225.041	291441	109507547
XM_573547	7907.13	8140.56	721.877	883.711	1450.1	498323	109499429
XM_001056098	6883.64	2892.93	558.716	630.345	459.968	680198	109500168
XM_576992	198.956	386.218	37.5262	38.2865	27.1586	501588	109510906
NM_053453	1983.52	2399.64	342.748	211.583	266.898	84583	148747486	regulator of G-protein signaling protein 2
XM_001059522	325.905	470.786	48.9955	46.7051	50.6745	309105	109463160
XM_001053928	199.768	485.973	40.696	34.4155	41.9252	313563	109477149
XM_001072248	432.345	404.678	49.5435	44.1793	65.0958	302685	109511755
XM_001067237	19233.8	11408.5	1544.92	3868.99	1083.03	366937	109482241
XM_001081221	4455.1	2573.12	377.602	500.095	412.604	501296	109517469
XM_001076147	269.381	468.039	47.1909	43.324	44.0786	361538	109461659
XM_345841	20719.6	13544.9	1702.62	3900.3	1429.73	366937	109480780
XM_001072814	979.354	972.877	137.488	106.602	128.49	306570	109504418	overriding stop codons
XM_001080281	4158.24	2580.55	264.407	663.99	407.114	171563	109462006
NM_001000270	181.989	398.676	31.4123	44.1322	28.7667	294151	47576638	olfactory receptor gene Olr1684
XM_001074241	399.51	140.571	30.0664	31.0472	29.1586	287624	109488792
XM_001066593	452.865	84.2354	23.0648	25.687	25.7468	684137	109498780
NM_201418	2892.25	3171.26	273.873	670.903	311.678	300795	41386748
XM_001074342	548.04	590.302	68.7488	59.0935	93.3987	305850	109501584
NM_138892	2764.33	3173.68	283.512	610.301	310.311	192252	20302078
XM_001074597	229.386	182.132	27.4362	26.8142	24.1014	300999	109485421	overriding stop codons
XM_001069747	6777.58	3305.16	612.502	611.038	589.405	498323	109515154
XM_001068328	2600.27	949.394	243.691	227.357	145.874	688797	109513269
XM_001064280	11490.8	11339.1	1171.21	1282.71	2089.95	287921	109521413
XM_001066822	579.28	169.137	45.511	38.8751	36.6593	683633	109498734
XM_001062716	6177.51	6230.75	741.033	1741.1	392.439	116472	109507425
XM_001066019	189.851	344.388	28.8191	31.6207	38.9118	301242	109486762
NM_017158	179.621	215.966	29.8267	24.9578	21.8852	29298	8393232	cytochrome P450, 2c39
XM_576879	12325.9	14240.2	1462.74	1353.26	2507.55	501469	109513922
XM_001079520	846.886	199.728	50.5294	59.7029	50.0926	498446	109516139
XM_001067568	12844.1	15380.9	1520.23	1462.97	2727.82	501220	109521700
XM_001081575	590.668	690.521	80.5467	72.2721	97.8192	287761	109492080
XM_001066662	1116.79	1640.1	111.394	323.091	150.59	498305	109499250
NM_032616	2436.63	3031.81	327.142	304.32	442.423	64355	14249139	lipolysis-stimulated receptor
NM_133527	2948.84	3449.61	394.465	975.317	185.95	171049	19424177	folate binding protein 1
XM_001053714	483.085	770.797	67.5507	157.402	47.7321	288026	109494583
XM_217542	8187.04	7020.81	953.423	944.354	1083.75	302199	109513544
XM_342881	283.24	136.669	25.8949	26.517	24.8625	362562	109475310
NM_031655	751.016	1015.46	110.398	90.8103	150.489	59073	14269567
NM_030838	101.246	471.242	29.1222	31.2655	26.0554	80900	13540641	solute carrier family 21 (fatty acid transporter) member 7; solute carrier organic anion transporter family, member 1A2
XM_217510	13347.6	13901	1367.96	1643.65	2563.58	301977	109513506
XM_001056090	4222.3	4871.14	548.779	757.451	513.24	680194	109458283
XM_576788	466.013	417.6	62.9804	51.5851	60.4574	501375	109513535
XM_001060188	5146.82	3944.28	594.681	742.706	474.635	681071	109505001
XM_001068968	1000.73	1080.35	122.867	251.178	85.3164	688956	109471881
XM_001073015	3573.74	3622.48	275.212	464.127	861.141	288044	109494520
XM_001071913	8012.06	6221.59	846.457	880.791	1116.55	689763	109513386
NM_001012237	271.502	466.012	60.0677	36.6156	48.4106	303635	59676594
XM_001065332	8006.76	8141.89	959.493	1180.55	1104.13	685805	109513196
XM_001061998	371.045	472.576	57.7268	48.9273	62.5251	652929	109510245
NM_001011954	300.189	561.1	48.6244	50.8738	67.2119	295669	58865485
XM_229488	10218.1	9460.15	1131.19	1245.43	1627.21	316919	109513334
XM_001080416	300.737	157.329	30.1476	28.7069	28.7477	687869	109491259
XM_001079476	12196.3	13525.9	1275.61	1471.45	2733.13	691744	109513989
XM_001057025	10642.7	10437.8	1252.92	1334.1	1697.24	685044	109513205
NM_138848	700.09	766.024	118.256	128.709	62.6616	192181	20301989
XM_001076282	1128.22	1644.83	162.515	231.18	164.651	116777	109508826
NM_012777	310.289	515.129	45.1793	54.9197	63.412	25239	6978522
XM_216073	9511.06	10321.9	1038.05	1124.91	2055.6	296780	109507784
NM_001040008	1282.99	938.481	171.019	181.432	105.091	500319	90962991
XM_001071892	2810.19	2396.83	360.392	468.198	258.535	689755	109509240
NM_001011701	674.774	177.213	47.3101	43.5651	50.4902	364260	58743350
NM_001013177	399.19	392.2	40.4353	53.863	71.6267	316153	62751643	sulfotransferase family, cytosolic, 1C, member 1
NM_001047912	345.711	487.895	38.2112	70.2367	65.4552	362122	114145781
XM_001057427	1680.17	1935.48	188.358	372.391	213.204	680493	109458316
NM_053365	190.215	223.696	27.8121	26.6978	30.2062	79451	16758093	adipocyte lipid-binding protein
XM_001061747	197.17	512.908	45.5662	55.1712	33.8457	117253	109480079
XM_576740	9113.04	9971.73	1191.43	1123.21	1713.06	501329	109513539
XM_001074895	12216.2	12985.3	1485.66	1441.64	2471.12	501362	109515496
XM_001065569	10251.9	10577.5	1410.23	1285.18	1661.22	685871	109513201
XM_001059725	2424.05	2239.71	365.744	297.371	311.27	364590	109504155
XM_217884	1837.58	562.35	218.489	143.445	89.9143	292295	109457762
XM_001080768	7303.74	6114.79	846.447	959.763	989.783	302278	109516669
NM_138826	6141.97	4982.64	791.857	873.912	661.899	24567	82617664	metallothionein 1 A; metallothionein 2
XM_001075950	1408.55	1473.44	233.347	152.534	227.302	690871	109489493
XM_001075892	8278.43	9813.17	1105.1	1062.22	1712.46	690855	109513556
XM_001075028	12138.8	13941.8	1475.82	1526.88	2687.86	690631	109513520
XM_001073196	1279.65	1846.01	118.64	499.154	170.811	288272	109494008
NM_053507	1974.7	2229.15	392.434	221.076	297.36	85269	16758265	expressed in non-metastatic cells 3, protein (nucleoside diphosphate kinase); expressed in non-metastatic cells 3 protein (nucleoside diphosphate kinase); non-metastatic cells 3 protein expressed in
XM_001070642	495.801	552.885	58.1925	90.541	76.1941	315947	109485253
XM_001081553	409.588	615.844	70.5363	80.4444	62.8696	688228	109492045
XM_001079811	4133.52	4880.05	504.688	844.801	598.557	287456	109491155
XM_001067805	2562.61	3722.2	552.401	394.567	382.624	689601	109495843
NM_013175	428.633	585.051	79.2666	74.5742	60.147	25719	92859588	Secretory granule neuroendocrine, protein 1 (7B2 protein)
NM_001025413	207.69	290.179	30.0013	39.9271	35.0802	304325	70794759
XM_001071270	2738.61	1961.52	264.996	480.339	278.459	290365	109502708
XM_001074233	2271.37	1039.11	195.47	156.502	339.129	690363	109513851
XM_001061355	7342.84	4600.08	874.156	828.392	784.919	681346	109507860
NM_130741	327.474	510.687	63.3262	59.117	53.4533	170496	18543344	lipocalin 2 (oncogene 24p3)
XM_001069898	195.637	399.289	35.7736	37.13	48.2898	684331	109474353
XM_576719	6371.05	6902.61	761.725	813.405	1385.2	501306	109513249
NM_001039259	181.355	375.951	32.1265	42.9491	38.0294	288045	86129541	membrane-associated DHHC19 zinc finger protein
XM_001078958	9962.14	10495.8	1151.94	1284.87	2134.27	691595	109513950
XM_001078120	1374.01	908.586	128.957	199.582	160.739	365009	109508951
XM_001061697	1035.14	1284.68	122.406	150.25	247.314	298031	109476554	overriding stop codons
XM_576799	12973	13862.6	1493.65	1619.77	2965.44	501386	109513308
NM_212498	1612.46	2083.56	314.822	184.436	315.67	361789	47059196
NM_213565	328.119	375.703	44.5749	60.4754	48.359	361783	47087092
XM_001058771	385.822	450.062	58.4277	92.806	40.3708	681870	109460604
XM_001064794	314.478	100.121	23.4855	24.3964	29.6272	289530	109500424
XM_001070434	2310.2	2422.21	321.836	354.334	356.581	298861	109479101
XM_001071624	8735.97	10509.2	1150.2	1229.79	1913.24	689678	109513378
NM_001014131	4324.13	3983.84	636.331	718.366	481.613	360867	62078988
XM_001057503	565.019	143.862	56.5359	37.4275	33.7622	680513	109465747
XM_001068278	4897.06	3462.8	521.751	599.774	701.883	501333	109521738
XM_001071579	8115.36	7593.11	983.309	1081.33	1434.21	689664	109513376
XM_001081874	6885.05	5192.96	902.385	938.965	796.566	501370	109519813
NM_001034090	417.775	693.962	91.781	80.5894	69.1834	25315	77539441	epoxide hydrolase 1 (microsomal xenobiotic hydrolase); liver microsomal xenobiotic epoxide hydrolase
XM_001054210	4244.64	2529.19	552.07	536.326	389.56	679726	109507786
NM_001013949	913.784	193.324	69.1009	61.7288	57.2895	300122	62078626
XM_001072032	6808.31	6485.51	944.481	890.371	1151.05	689796	109513392
XM_001078063	269.655	529.91	54.0189	55.6913	59.3716	308988	109462873
NM_012935	12896.5	13078.2	1464.91	3595.62	1377.88	25420	46048644	Crystallin, alpha polypeptide 2; alpha B-crystallin
XM_576885	10109.6	12504.2	1512.26	1424.66	2186.7	501477	109513400
XM_576797	8910.22	8656.32	1044.75	1170.84	1849.64	501384	109513569
XM_001067146	3069.02	2416.98	391.221	512.626	337.164	688490	109513242
NM_012536	470.289	844.205	124.56	105.513	63.8031	24291	6978716	Chymotrypsin B; chymotrypsinogen B1
XM_232941	845.442	1033.55	106.258	124.165	208.341	298031	109474978	overriding stop codons
XM_001059287	195.476	364.127	31.0263	57.5277	36.222	308118	109460689
XM_001074324	6771.82	6614.88	921.404	916.047	1218.86	690395	109499418
XM_001068783	5928.45	6835.23	790.913	830.986	1347.06	688909	109513280
NM_001014144	243.03	183.51	27.6666	41.0668	28.4589	361228	62079022
XM_001066771	1130.75	724.067	195.8	120.483	108.074	688398	109489177
XM_001081029	10162.4	8119.34	1208.73	1278.46	1672.05	501383	109517022
NM_173840	108.17	271.574	26.767	24.3984	26.5869	317676	27753973	Williams-Beuren syndrome chromosome region 5-like protein
XM_001061625	214.516	136.486	29.0903	25.5983	23.2099	363645	109488560
NM_019157	627.802	162.819	46.6785	43.6674	55.4272	29171	27734167
XM_001064852	424.657	104.562	29.9596	28.8625	37.4837	289530	109500426
XM_001070403	7907.73	9288.81	977.681	1206.92	1852.96	689326	109513328
XM_001075604	4250.53	4807.31	607.35	573.503	935.659	690782	109513546
XM_001076823	1407.69	690.957	112.504	127.887	236.385	691094	109513012
XM_001068139	5463.74	4751.97	794.193	907.126	657.8	683944	109514160
XM_001073443	2741.03	2439.58	422.499	378.507	387.867	501048	109485347
XM_343260	10779.4	12836.3	2449.86	2051.12	1162.27	362931	109480877	overriding stop codons
XM_001078767	621.623	921.722	90.3537	131.798	130.999	687483	109509868
NM_001007670	407.107	96.0898	28.4189	30.7841	31.8797	303236	56090298
NM_001077666	449.823	278.886	49.0171	59.2263	55.6244	287935	117940026
XM_001079799	358.072	685.213	62.4316	67.9878	104.322	687697	109462853
NM_001037551	311.493	333.51	49.3863	72.0212	34.3115	652921	83025112
XM_001057020	5431.54	5793.6	808.445	1161.03	687.34	362597	109477219
XM_001060748	7476.3	5469.31	961.862	1020.23	975.275	363336	109521238
XM_001064523	429.352	233.901	45.9089	42.3677	60.1802	683116	109463253
XM_001058748	11313.2	10571.2	1453.61	1589.48	2100.53	680758	109513148
XM_001054477	12681.5	14170.5	1525.24	1799.56	3260.79	679792	109513084
NM_001024257	3261.4	3366.58	346.689	992.232	394.044	307805	66730426
XM_001061313	8223.41	6728.94	1073.11	1148.52	1250.28	681336	109513730
XM_001075365	6380.17	7292.41	1084.97	1115.84	982.458	367493	109514358
NM_022274	7016.22	7014.31	863.079	2279.47	665.505	64041	11560096	baculoviral IAP repeat-containing 5 (survivin)
XM_001075121	11645.3	13974.1	1496.78	1848.24	2922.99	690659	109513524
XM_001081737	1792.93	2110.64	365.795	245.174	320.664	360664	109492253
XM_001062487	733.902	843.279	104.327	152.451	120.394	682650	109507134
XM_576718	9863.31	11141.5	1389.83	1521.67	2149.37	501305	109513246
XM_001066597	3524.89	4009.85	636.525	769.391	429.102	362252	109471174
NM_023983	2464.34	3318.44	415.058	431.514	517.045	78967	77176451	isoform 1 is encoded by transcript variant 1; l-gicerin
XM_219714	1209.56	798.103	115.905	134.666	240.809	293850	109511402
XM_001069633	360.495	305.755	50.1283	49.5067	58.4899	303920	109494425
XM_001067757	132.673	208.367	25.6643	24.9823	28.5368	683851	109461079
XM_001078280	528.384	167.956	56.2193	39.2498	48.2714	362047	109467711
NM_013157	220.409	344.065	39.5599	47.1793	45.1105	25698	148747445	arginosuccinate synthetase 1
NM_053473	385.311	142.331	41.195	39.4333	31.9226	84685	16758223	actin-binding protein neurabin
XM_001060228	145.456	372.094	32.6162	52.1516	30.0209	681077	109458358
XM_001064334	1530.19	1851.8	264.416	166.362	440.145	362530	109476601
XM_001076494	352.124	243.099	57.5958	38.4073	46.3443	691009	109483162
XM_001078992	5398.88	6406.75	777.062	859.742	1252	691605	109513952
XM_001071877	9590.16	8051.65	1178.59	1292.48	1841.21	689750	109512905
XM_001054993	12734	15848.2	3821.14	1255.46	2494.12	679930	109506276
XM_001057854	309.872	441.55	47.7126	63.281	70.2408	299206	109479688
XM_001056398	256.477	803.377	54.6193	93.9996	76.3472	311029	109469862
XM_001075605	7737.22	7347.8	932.43	1066.89	1814.68	501361	109515573
NM_001025026	1905.22	2061.23	348.775	242.362	389.079	363334	68163538
NM_001005557	439.529	311.903	36.5417	122.198	48.1859	312720	53850641
XM_001061557	833.999	262.401	67.1422	98.3441	65.7679	29456	109465850
XM_001070948	2687.08	3511.15	307.975	506.541	790.125	689478	109513346
NM_001013163	275.157	321.2	55.2799	55.7343	36.3618	311807	83035030	transforming protein B-Myc; avian myelocytomatosis viral (v-myc) related oncogene; Bmyc protein (AA 1-178)
XM_001079592	8370.31	9889.33	1202.25	1265.48	2116.58	691773	109514004
XM_001054303	7334.59	6799.05	984.107	940.309	1637.11	679745	109513078
NM_019280	190.878	592.464	48.6189	76.4538	44.2107	50563	9506724	gap junction membrane channel protein alpha 5 (connexin 40)
XM_001079637	10091.9	11050.2	1486.35	2160.85	1586.04	293890	109463759
XM_001071887	2200	2030.44	269.475	508.857	298.308	684773	109505810
XM_001063305	653.957	300.844	74.175	86.8425	58.9214	682829	109486664
XM_001071141	4242.27	3866.2	594.39	777.193	625.688	689541	109513352
XM_213723	5579.12	5206.67	853.689	1140.57	701.895	288525	109495342
XM_001070518	5339.81	4516.69	803.567	779.813	827.461	689362	109513332
XM_001074825	9504.94	10798	1509.65	1508.94	2000.26	690565	109513511
XM_001063413	578.133	337.651	82.18	69.2358	66.933	685340	109510817
XM_001075079	332.57	160.207	37.6328	43.4666	33.2045	690647	109489419
XM_001062710	5607.86	5399.03	1370.04	745.185	723.997	682699	109500248
XM_001074852	6686.08	8383.73	1088.09	999.276	1724.32	690577	109513513
XM_001061802	9034.3	9498.21	1433.51	1409.35	1785.91	684990	109513740
XM_222184	1647.79	2124.98	349.91	279.183	304.738	288665	109495914
XM_001065161	6835.23	7455.22	1026.12	1072.07	1515.33	685760	109513192
NM_001004203	4032.58	4466.62	668.4	958.674	547.664	288532	148747274	minichromosome maintenance protein 7
NM_133523	203.969	331.361	40.1597	52.0915	38.6233	171045	19424169	matrix metalloproteinase 3
XM_001081753	418.083	536.731	78.8981	91.7188	67.6386	303729	109492319
XM_001062730	1360.56	1319.29	157.787	291.519	241.923	500606	109478934
XM_001073844	8702.28	8399.26	1199.17	1342.64	1806.92	690250	109513475
XM_574162	144.937	230.735	36.0049	27.6607	28.651	498875	109506713
NM_001004264	3205.25	3148.7	321.167	1100.82	424.416	311325	51948503
XM_001073832	359.387	368.96	46.21	70.5724	69.4652	361979	109466995
XM_576890	8198.07	11049.8	1297.64	1350.38	2324.34	501483	109513070
XM_001081397	5390.18	3351.06	846.216	812.188	530.894	688175	109518114
NM_021595	500.522	1230.59	105.548	109.796	198.417	59115	11024675	ninjurin2
NM_001025139	125.394	188.81	25.2246	27.3729	25.2154	498415	68342006
NM_053544	165.88	274.758	35.5622	41.8217	31.2832	89803	16758311	frizzled related protein
NM_001013243	267.504	692.422	78.8308	57.8532	85.0061	366568	61557416	solute carrier family 30 protein
NM_001013165	992.985	1432.11	205.164	173.091	236.029	312707	61557151	neuron-specific enolase; leucine rich protein, B7
XM_001073094	3144.95	3103.7	467.003	431.449	751.702	690061	109513457
XM_001074433	5016	4927.77	703.201	694.439	1257.12	690429	109513493
XM_001071087	676.146	451.432	108.164	82.0123	95.4793	689528	109509200
NM_198775	952.432	1712.41	208.207	206.203	245.644	361612	38454287	collagen prolyl 4-hydroxylase alpha III subunit
XM_576655	5673.09	4534.39	757.283	757.056	1154.17	501234	109512903
NM_001014221	12000.5	14064	1759.74	1817.96	3478.02	363337	62079176
XM_001056942	897.22	1126.21	115.499	266.595	167.559	501125	109486962
NM_019241	1879.04	2739.5	284.493	712.667	292.917	29586	9506732	connexin 31.1
XM_001077346	858.93	1233.67	136.95	219.165	185.096	301057	109485574
XM_001074469	1439.83	1714.08	208.661	262.915	361.007	690443	109499422
XM_001066193	9066.61	9156.04	1261.73	1408.61	2176.51	686018	109513223
XM_001054151	15069.2	11012.8	1592.67	4561.99	1510.93	310382	109466573
NM_001037351	1136.44	1428.34	179.634	231.983	255.132	296369	82654193	skeletal troponin C
XM_577533	243.512	354.159	51.6793	47.2308	54.1678	502093	109503490
NM_024142	648.438	1027.51	136.966	207.682	100.457	79110	13162323	osteoregulin
NM_013003	421.953	676.93	77.6796	123.618	84.3635	25511	6981347
NM_030850	198.432	167.74	32.4599	27.0241	36.7809	81508	13540662
XM_001078062	5535.91	5597.8	913.294	1021.99	984.688	691395	109513912
NM_001037188	3081.39	3624.36	419.141	754.197	631.853	302998	81295340
XM_001067670	1549.81	2807.11	236.955	364.877	564.282	688625	109513257
NM_012893	243.363	631.45	59.6979	94.727	57.2964	25365	6978440	Actin, gamma 2, smooth muscle, enteric; gamma-enteric smooth muscle actin; alpha-smooth muscle actin
NM_030844	375.839	533.609	80.447	86.5584	69.5262	81024	148747185	islet cell autoantigen 1, 69 kDa
XM_343747	2602.79	1799.63	418.01	383.68	341.077	363424	109513956
XM_001066817	835.496	1797.94	232.98	189.76	229.325	361612	109462503
XM_576775	9911.12	10829.1	1416.71	1665.4	2595.93	501362	109513502
XM_220888	1323.21	961.74	228.056	190.803	183.131	24457	109488876
XM_001072960	179.739	360.635	52.5174	42.6857	40.9022	298605	109477620
XM_001076189	4752.96	4281.93	654.314	749.355	1044.9	363354	109514408
NM_022529	4294.57	4181.46	787.132	726.542	743.808	64360	11968113	ribosomal protein L23-like
NM_053594	533.321	942.343	90.6258	148.699	147.93	94202	16758375	protein tyrosine phosphatase PCPTP1
XM_001068964	312.73	206.431	34.9078	54.4236	48.4466	688954	109469279
XM_345584	4506.5	4113.23	589.279	1268.65	600.225	366474	109475563
XM_343674	5202.81	5248.04	835.532	888.615	1081.8	363336	109513153
XM_001061702	8843.46	9431.85	1169.54	2744.56	1351.9	363333	109486627
NM_012661	253.361	492.37	60.7641	63.6954	65.2863	24800	6981597
XM_001057802	2757.12	2384.94	413.834	438.373	536.9	681664	109514722
XM_240367	279.035	386.279	50.3537	79.9127	51.3739	306366	109503261
NM_001005539	155.553	369.877	37.9934	44.6411	47.5889	294422	53850607
NM_198752	2399.74	3779.54	683.691	310.356	756.571	300053	38454243
XM_001059389	633.037	624.429	92.1342	203.749	77.8328	500696	109479745
NM_001037554	142.521	211.848	34.1864	33.8473	26.8742	501624	83025114
XM_001058390	408.784	351.505	65.6132	60.3396	81.8116	502769	109473512
XM_001055696	1828.77	699.197	196.752	278.69	157.635	680097	109504937
NM_057120	1196.2	1393.77	147.893	369.426	237.68	117260	16923967	mutT (E. coli) human homolog (8-oxo-dGTPase)
XM_001069872	1764.84	1647.24	289.423	362.47	285.788	500993	109484658
XM_001068988	7757.67	7629	1153.28	1222.42	1957.52	688964	109513286
XM_001070932	13505	12525	4294.73	1726.07	1801.27	684548	109506900
XM_001066301	5767.38	5857.93	908.922	1074.93	1233.25	686041	109513225
XM_001071817	254.886	318.229	51.1761	58.0622	47.7633	689734	109503246
XM_001070040	7539.47	5245.17	1227.58	1545.49	805.448	689225	109513318
NM_021863	1946.99	681.052	162.502	288.168	200.435	60460	93004098	testis-specific heat shock protein-related gene hst70
XM_574708	1064.2	1744.29	192.629	334.21	241.536	499392	109460344
XM_001061236	2944.83	1561.16	433.97	384.078	364.815	681322	109507856
XM_001079461	2898.5	3700.29	808.564	318.278	844.75	360547	109491106
NM_001077669	1658.65	2079.53	240.668	716.261	230.028	300051	117940014
NM_001014273	65.4183	166.768	20.8466	19.0258	17.7907	367902	62079282
XM_001071886	178.264	345.129	38.1469	49.4958	50.5288	689753	109503250
XM_001071856	1715.68	702.03	240.815	179.359	191.809	684762	109505808
NM_001013857	973.563	1343.94	145.037	288.948	227.26	287371	62078448
XM_001067688	2466.9	2742.22	394.376	635.132	447.02	315645	109484651
NM_001013056	1721.47	889.989	266.804	271.852	166.855	291159	61556816	histone 1, H2ai
NM_213624	1247.93	1465.35	182.963	403.324	214.039	291325	47155556	alpha 2,8-sialyltransferase
XM_347120	9877.7	9007.05	1369.61	1660.42	2358.22	363301	109513358
XM_001057147	182.945	325.545	51.7769	40.4738	44.8174	304987	109499085
NM_133584	274.449	354.476	52.5782	69.8808	53.6533	171115	19424279	cGMP-binding cGMP specific phosphodiesterase 5A2
XM_001058335	9669.52	10686.2	1639.4	1606.66	2603.59	501421	109514737
XM_001070689	6851.47	5505.04	1024.62	1106.98	1335.59	689410	109513336
XM_001071516	2013.1	907.626	350.319	273.278	168.944	364716	109505798
XM_001071523	8618.35	8064.14	1557.94	1645.41	1491.24	367088	109471291
XM_001058343	12700.5	12199.1	2173.63	2980.01	1972.1	680815	109460340
NM_001013966	3700.97	3813.81	602.726	1032.9	570.32	303067	62078660
NM_130814	551.871	685.682	133.113	108.134	108.588	170630	18677740	fibroblast growth factor homologous factor 1
XM_001057512	2509.74	2449.93	508.177	412.514	495.69	500305	109474117
XM_214551	177.368	409.392	44.4028	52.6347	57.4356	291541	109506730
XM_001079351	5062.81	2794.39	758.18	919.995	523.984	691712	109513976
NM_001007002	333.391	555.681	58.0308	125.512	75.4933	313770	55742880	limitrin
XM_001053494	324.306	418.82	119.182	49.9372	58.1968	498066	109494048
XM_001081804	656.224	1115.6	177.841	158.208	154.829	688297	109492353
NM_001013137	284.048	294.563	45.9703	55.7957	65.8549	306748	75832148
XM_001077338	497.853	710.039	99.2217	165.515	89.7634	25511	109490859
XM_218819	2197.34	2495.89	350.632	685.576	376.934	308760	109458968
XM_001060311	504.619	342.468	129.111	57.8896	68.0159	682184	109507639
NM_001013905	6194.49	6236.86	1027.43	1596.02	1036.92	294004	62078540
XM_577148	465.191	526.58	116.711	70.9738	103.695	501747	109489410
XM_001057500	1384.03	611.721	237.034	177.892	131.011	680511	109504971
XM_001068684	2133.96	2117.82	516.318	353.26	374.073	688878	109513276
XM_001058486	3532.92	3761.87	600.627	551.123	1039.61	688572	109513362
XM_001069981	348.503	200.215	45.8646	58.3315	49.1809	689210	109509171
XM_001069658	649.889	1063	114.032	255.522	141.007	500620	109479077
XM_001053708	8699.91	7902.83	1352.13	1640.73	1840.79	679608	109513068
XM_001064754	112.854	305.239	46.1468	36.5964	27.1475	293049	109462187
XM_576715	6423.85	7400.05	1133.21	1195.73	1735.55	501302	109513230
XM_001079008	2122.89	1249.05	319.951	236.794	409.059	687537	109516012
XM_001070446	10452.1	11266.5	2038.22	3235.09	1400.04	296368	109471309
XM_001062408	3912.29	3870.97	532.169	1211.07	662.898	366474	109477349
XM_214296	3956.97	3820.61	592.239	1096.86	658.663	290636	109503179
NM_172009	225.27	393.774	61.2066	54.7236	57.4424	83817	25282400	glycolipid-anchored form of acetylcholinesterase
XM_213675	7078.31	7049.09	1161.62	1833.95	1214.98	288309	109492778
NM_130414	632.202	669.548	121.098	151.037	111.639	155192	26080337	ATP-binding cassette sub-family G (WHITE) member 8
XM_001054178	839.939	990.803	192.093	166.64	175.975	679330	109466314
XM_001055174	3608.88	1307.65	422.041	581.624	310.61	679983	109504928
XM_001076783	579.413	936.307	175.083	110.962	154.395	29252	109480266
XM_001053549	5260.38	5513.48	964.099	1047.41	1170.03	680453	109513734
XM_001057149	2780.65	1083.97	319.344	484.873	255.691	680430	109504962
XM_001078791	10118.9	10267.1	2044.43	1978.91	1982.13	499335	109463706
XM_221003	3812.69	2000.41	820.016	631.703	307.946	303576	109489128
XM_001060640	1875.83	2373.27	384.776	704.613	263.072	287146	109490414
XM_001066708	26891.1	26797	5186.04	6187.32	4586.39	363276	109487440
XM_001071190	911.445	434.885	122.264	204.832	75.8517	291145	109505785
XM_001061602	1739.77	1587.26	251.405	386.302	360.458	681405	109513736
XM_001064196	257.43	280.282	47.0943	50.7136	61.9189	683035	109463233
NM_001008320	1787.42	3058.72	624.501	432.779	361.123	299145	56605717	TC10-like Rho GTPase
XM_001065272	6678.1	5646.95	1234.18	1126.66	1274.81	685786	109512816
XM_001054169	10016.2	11924.2	1649.12	1846.22	3285.04	679718	109513074
NM_031056	288.466	618.677	55.578	127.933	81.4123	81707	13591994	membrane type 1-matrix metalloproteinase; matrix metalloproteinase 14, membrane-inserted; matrix metalloproteinase 14 membrane-inserted
XM_001070729	6209.18	6298.59	973.169	1228.63	1577.72	689418	109513338
XM_001066078	3261.96	3918.35	651.324	652.098	835.056	685988	109512835
XM_001072684	6845.61	6556.62	1322.96	1162.03	1520.28	689957	109513435
XM_001081529	3334.64	2133.16	787.695	618.183	303.302	303576	109491999
NM_001001969	1527.55	1704.82	276.64	311.973	379.463	294241	50845395
XM_001069213	792.151	891.216	161.666	136.401	209.917	689025	109464607
NM_001037200	1039.2	1468.66	144.499	467.135	218.258	313840	81295354
XM_001080360	193.132	60.8785	20.0358	23.8552	20.9035	361834	109510013
NM_001007012	189.981	229.693	36.8084	41.2737	47.1086	365900	55742833
XM_576078	831.797	651.588	153.661	247.445	82.8072	500696	109478555
XM_001059094	197.029	272.072	37.8561	51.7785	50.0452	500505	109476808
XM_001055766	1093.85	434.071	132.315	123.691	158.171	680112	109471965
NM_173109	3747.9	4808.82	489.656	1590.33	781.254	286888	27465548	epididymal secretory protein 4
NM_053961	3067.44	3376.67	686.171	672.019	574.832	117030	148747371
XM_001073505	214.268	304.3	45.2837	53.2678	54.949	498944	109508693
NM_053687	84.3817	75.4817	413.072	310.146	496.674	114247	16758505	schlafen 4
XM_214529	46.0418	71.5176	268.254	278.8	317.987	291433	109506755
XM_001068567	61.1603	49.8838	240.503	226.503	390.143	366360	109476374
NM_131904	3455.47	2774.07	17627.4	12444.4	17077.2	154968	18777746	nuclear cytoplasmic O-GlcNAcase and acetyltransferase
XM_001058665	134.855	131.941	546.844	627.842	873.328	681839	109500707
NM_031322	56.1941	61.0517	364.437	145.2	485.494	83469	47271361
XM_220541	212.73	167.064	800.454	748.569	1431.77	303206	109488255
XM_001061463	630.654	844.442	4105.31	3236.95	3760.21	364594	109504193	overriding stop codons
XM_001055903	61.7602	78.3538	306.801	236.24	597.693	307016	109505873
XM_001068426	40.5085	47.4737	218.186	294.387	168.984	315337	109483018
XM_001069858	264.596	142.551	1063.99	633.255	1400.11	689174	109468059
XM_001078485	75.3434	66.3712	357.221	270.002	474.252	691484	109459326
XM_001060566	37.327	59.195	253.043	283.351	188.159	681165	109480954
XM_346277	102.125	88.6771	418.099	547.245	492.882	367747	109510519
XM_001068679	79.0083	82.8434	491.571	347.991	406.178	24459	109483024	overriding stop codons
XM_001065044	715.216	433.669	2604.28	2947.76	2963.31	685734	109474961
XM_001062735	743.2	898.873	4105.39	3492.59	5036.71	315851	109485075
XM_001056356	453.038	239.832	1802.95	1844.25	1427.97	680258	109504556
XM_001080732	67.4096	60.6984	236.874	338.529	435.603	299762	109481941
NM_012655	3469.61	3550.23	18420.8	13101.8	23947.2	24790	6981569
XM_001057184	111.192	145.659	676.669	446.485	912.916	294053	109463937
NM_001030024	707.978	535.564	3718.85	1649.98	5096.23	289175	71795618
XM_001066829	149.015	82.9681	705.947	446.265	586.528	307459	109507238
XM_001065631	48.4689	36.3033	241.236	183.565	224.777	316157	109514122
XM_001081310	100.929	151.002	609.086	678.289	614.737	296188	109470890
NM_053352	344.5	757.84	2177.2	3586.2	2306.27	84348	16758073	ARIA-inducible
XM_001069258	129.411	100.467	428.604	421.201	1108.64	689032	109465706
XM_001057286	643.376	530.013	2485.95	2973.19	3640.84	311508	109470974
NM_053649	891.841	508.043	2785.15	3292.79	4495.58	114107	16758463	kringle-coding gene marking the eye and the nose
NM_001004087	113.567	232.748	650.12	983.135	909.951	360942	51854232
XM_574191	146.258	96.9998	508.338	505.682	890.845	498902	109507707
XM_001070037	376.868	562.893	2178.68	2071.51	2941.98	315639	109484660
NM_001007732	241.781	736.961	2204.8	1947.37	2405.9	361241	56090430
XM_001055956	86.0264	62.9938	308.279	288.68	616.322	307016	109505875
NM_173295	36.4107	43.5366	149.604	232.331	250.626	286954	27545357
XM_001061782	279.959	410.29	1285.35	1925.65	2180.51	684986	109495438
XM_573984	58.0353	59.3652	388.738	471.925	152.922	498701	109504650
XM_001062029	102.967	91.3604	381.579	449.906	739.348	311730	109470091
XM_001066641	811.644	502.111	2803.04	2647.98	4890.14	299038	109512003
XM_001053446	295.181	247.494	1333.78	1206.05	1714.67	309798	109510055
XM_001062936	120.265	103.374	697.881	632.887	442.318	682754	109464025
XM_001065240	65.7118	140.895	483.822	413.107	628.848	683282	109494324
XM_001066528	995.734	514.401	3208.71	2650.97	6085.75	691209	109468536
NM_001015031	42.6985	37.9784	210.781	120.168	364.563	364788	62543550	ADP-ribosylation factor-like 8
XM_001062009	874.847	835.778	3981.31	3445.3	6487	304010	109494265
NM_031680	602.355	295.254	1612.95	1763.33	3765.02	63843	13928943	purinergic receptor P2Y, G-protein coupled 4; P2Y ATP receptor 4; pyrimidinergic receptor P2Y G-protein coupled 4; purinergic receptor P2Y G-protein coupled 4
XM_001061098	1368.29	456.108	4074.74	3398.55	5083.97	682343	109498638
XM_001060141	171.703	127.132	694.67	619.236	1073.18	499807	109470070
XM_001064741	1660.62	941.919	5583.37	5035.43	10066	304833	109498728
XM_001053132	762.651	983.34	3335.79	5274.41	5345.88	315496	109484398
XM_001081948	198.76	119.695	625.914	789.309	1079.02	688384	109520830
NM_182951	2129.76	2622.28	13115.1	11432.7	12791.9	294421	33636725
NM_001024262	415.073	407.888	1604.09	3352.4	1883.79	312727	66730383
NM_001039207	218.213	233.945	1352.43	772.779	1606.88	360681	85861199
NM_001008841	36.0556	29.2263	197.465	203.564	124.1	414793	57012421	MHC class I protein
XM_001079143	239.702	187.696	1198.26	891.657	1305.28	691646	109480359
XM_001076190	105.814	59.0965	347.771	355.68	584.504	686891	109515623
XM_001081834	350.307	506.682	2599.96	1348.07	3132.5	360681	109492429
XM_001081524	35.1806	96.648	328.079	311.726	285.273	287738	109491986
XM_001054897	1856.96	759.286	5602.35	5311.01	8281.22	679148	109520946
XM_001071044	1981.51	1294.57	7373.68	8007.59	10293.8	362170	109470272
NM_001047116	63.26	80.9286	436.84	199.841	624.861	688590	114051609
XM_233345	513.098	481.843	2535.55	2379.74	3048.42	313481	109475290
NM_001011933	90.2404	57.4065	387.562	254.326	568.61	293173	58865435
NM_171988	256.136	111.099	1076.94	630.36	1062.98	64547	25282466	isoform BOD-L is encoded by transcript variant 3; Bcl-2 related apoptotic gene product BimL
NM_001029902	658.321	345.375	2527.7	2040.9	3189.66	360302	71361656	receptor-like protein tyrosine phosphatase kappa extracellular region (RPTPK)
XM_001060689	1443.01	1352.58	7865.26	6585.74	7993.44	25683	109485045
NM_144750	51.3982	82.149	371.454	266.8	421.151	246266	21426772
NM_019309	86.9742	98.7287	537.112	420.148	538.239	54257	9506754
XM_001071036	561.084	349.872	2024.09	2111.54	3127.65	367323	109487575
XM_001060642	62.7988	64.0344	413.019	255.648	372.369	289026	109498624
NM_001012087	716.014	794.684	3560.98	4106.06	4556.55	311059	58865743	axotrophin
XM_001067495	92.675	77.96	405.537	339.236	693.023	688581	109507945
NM_030992	520.568	735.985	2498.87	3139.97	4700.2	25096	25742818	Phoshpolipase D gene 1 probably with two splicing variants A and B; phospholipase D gene 1, probably with two splicing variants A and B
NM_024399	277.742	552.562	1867.34	2276.99	2211.54	79251	13242313
XM_001080700	232.022	69.5913	667.011	503.464	958.01	299138	109479519
XM_001059160	144.339	104.531	622.722	531.312	880.145	302987	109490381
XM_001062801	25.5116	35.8771	143.92	212.708	142.469	116996	109462173
NM_017232	134.625	63.9856	438.712	459.041	626.367	29527	148747269	cyclooxygenase 2; cyclooxygenase-2
NM_199463	1149	1031.07	5883.13	4445.27	7794.2	304791	55742718	dusty protein kinase
XM_213677	55.2526	59.7007	261.471	236.976	483.917	84409	109492781	overriding stop codons
NM_033298	1208.86	526.571	3466.99	3802.86	6101.71	24884	51491818	Yamagichi sarcoma viral (v-yes-1) oncogene homolog 1
XM_001064542	20.68	22.9704	129.939	99.6763	126.71	291654	109507174
NM_053339	125.462	244.067	791.457	810.521	1328.14	83522	16758055	acyl-Coenzyme A oxidase 3 pristanoyl
XM_001067932	1343.69	779.25	5043.85	4304.59	7847.44	500000	109473056
XM_001054447	232.72	108.645	898.974	534.798	1331.09	363513	109462290
XM_001068246	685.015	484.019	3275.5	2041.14	4547.01	361060	109502639
XM_001080070	289.712	175.916	1352.33	714.133	1900.64	299103	109479448
XM_001080980	1070.94	813.153	4677.61	4121.18	6745.44	688052	109470720
XM_001069006	94.9546	72.5921	459.253	289.733	695.438	688968	109501189
XM_001064562	340.377	238.691	1391.41	1147.7	2359.19	685626	109510623
XM_001056542	322.271	274.575	1484.15	1831.22	1582.9	679475	109467117
XM_001068795	242.413	183.801	787.476	1118.27	1754.09	300711	109484685
NM_012815	844.855	911.943	6721.09	2634.31	6275.27	25283	52138588	Glutamylcysteine gamma synthetase light chain
XM_001078321	232.592	124.675	835.955	748.042	1300.45	314586	109481669
NM_022590	100.806	73.7492	377.472	333.293	841.156	64522	78486543	low affinity Na-dependent glucose transporter (SGLT2)
NM_001025145	162.193	141.898	763.796	646.366	1169.37	499425	68341936
NM_053601	80.3499	57.2703	341.28	353.576	428.921	94270	16758385	isoform alpha is encoded by transcript variant 1; neuronatin alpha
XM_578381	83.6947	42.8869	314.729	236.415	479.83	502880	109472553
XM_001076477	724.282	424.261	2730.22	2740.24	3785.67	686954	109522772
XM_001080743	39.8951	42.9219	293.532	154.209	260.344	687980	109516649
XM_001077990	171.172	92.1502	771.516	638.948	668.497	499110	109461543
NM_031582	96.5808	90.3536	517.487	298.911	881.479	29473	71896589	semicarbazide-sensitive amine oxidase
XM_001055776	164.202	188.831	840.92	701.964	1563.85	301337	109486940
XM_237091	70.7657	117.202	425.394	378.201	794.864	316356	109486006
NM_024137	467.513	258.254	1728	1678.6	2451.26	29721	13162313	human immunodeficiency virus type 1 enhancer-binding protein 2; c-myc intron binding protein 1; human immunodeficiency virus type I enhancer-binding protein 2
NM_017106	84.0622	88.0109	419.431	328.851	783.245	25749	8393140
XM_001058672	873.227	379.526	2402.86	3080.28	4400.58	309922	109465776
XM_001067660	1585.73	1996.05	7251.49	8893.17	14916	312052	109473051
NM_031779	113.668	77.6002	433.005	528.843	618.724	83589	146149332	amyloid beta (A4) precursor protein-binding, family A, APBA1: amyloid beta (A4) precursor protein-binding, family A, member 1 (X11); amyloid beta (A4) precursor protein-binding family A APBA1: amyloid beta (A4) precursor protein-binding family A member 1
NM_013032	97.2026	227.975	1088.51	502.141	1035.17	25550	148747367	Solute carrier family 1 A1 (brain glutamate transporter); solute carrier family 1, member 1; excitatory amino acid transporter-3; excitatory amino acid carrier 1
NM_138858	112.603	158.194	612.52	644.06	1034.98	192215	20302011
NM_013077	57.4237	62.8764	415.647	188.967	475.166	25609	6981685	Tubby (mouse) homolog
NM_001014205	505.94	457.124	2515.08	2108.75	3625.53	363013	62079144
XM_222837	30.6571	57.912	206.102	169.964	370.144	289180	109498127
NM_199409	91.6261	97.0046	541.193	332.693	809.07	362979	40786506
XM_001054429	205.549	329.657	1772.94	978.481	1768.81	679942	109498054
NM_133380	55.5605	47.2294	262.01	231.988	385.802	25084	19173731
NM_031079	211.816	288.768	898.559	2071.85	1430.1	81743	13592020	cyclic GMP stimulated phosphodiesterase
XM_001079513	100.181	142.998	731.226	511.881	807.54	365548	109509925
XM_001080791	1297.85	971.462	5629.16	5808.94	7651.29	81536	109479536
XM_001055465	62.7605	64.5297	324.739	271.412	518.211	302963	109490254
XM_001060920	459.487	490.108	2386.41	2187.72	3634.21	307075	109505995
XM_001061239	213.092	268.754	1398.5	906.292	1926.99	295568	109466425	overriding stop codons
XM_343437	159.387	233.743	923.502	1052.09	1330.82	363104	109483716
NM_001005883	266.332	226.238	1244.35	1247.97	1730.21	305419	54400733
XM_233220	140.089	393.036	1110.05	1314.85	1618.67	313391	109475173
NM_023956	63.5492	55.8105	265.358	359.873	407.096	66012	13027399	nitric oxide-sensitive; soluble guanylyl cyclase alpha2 subunit
XM_001077690	164.888	94.6238	810.787	470.212	959.81	687246	109500585
NM_001013202	71.5846	131.517	386.326	508.575	874.795	362052	61557271	chloride channel calcium activated 4; Ca(2+)-activated chloride channel; calcium activated chloride channel; Ca(2+)-activated chloride channel splicing
NM_017192	116.772	271.266	930.578	912.195	1258.68	29415	8393468	G-protein coupled receptor 13
XM_001077470	29.5699	25.2773	253.48	208.585	73.3396	687193	109467662
XM_001055633	192.946	122.956	727.731	689.013	1384.25	310131	109466119
NM_001009977	388.89	219.325	1917.96	1601.84	1556.36	494539	57977311
NM_053633	62.8757	55.5766	354.385	236.411	473.766	114090	16758439
NM_022252	730.862	1366.41	5574.18	5345.69	6462.37	64018	51036651
XM_574101	85.1358	81.7056	437.456	345.495	746.686	498819	109506293
XM_345114	88.1777	49.7526	361.809	337.495	463.777	365590	109509621
NM_001034929	335.276	198.183	1525.55	1325.88	1656.5	314275	77917553
XM_001072510	72.4806	186.71	799.827	435.779	886.185	315973	109485309
XM_001080009	370.708	249.872	2292.04	1072.39	2259.29	687750	109469741
NM_012860	209.344	301.976	1475.29	1153.75	1842.88	25331	77157804	S - adenosylmethionine synthetase
XM_001079551	244.79	202.525	945.369	1251.49	1844.96	304488	109497395
XM_001064954	31.9745	30.1658	229.46	133.124	195.667	290851	109504339
XM_001074258	131.875	94.8026	718.318	414.674	937.948	309728	109509807
XM_001063700	1268.86	634.666	4383.2	4488.26	7384.84	309804	109510231
XM_001081504	105.051	90.5111	635.747	318.672	921.549	688208	109518523
NM_031057	643.785	615.739	3279.78	2829.43	5446.93	81708	145651819	methylmalonate semialdehyde dehydrogenase
XM_001067113	214.44	204.52	1001.76	1339.27	1415.53	363278	109487446
XM_001063473	45.8996	70.0208	222.467	406.44	417.72	503257	109487098
NM_013110	44.6557	35.5729	281.073	120.218	388.843	25647	40254787
XM_001077885	134.87	135.877	611.346	642.062	1315.67	303206	109490958
XM_341907	98.0887	51.5348	656.505	309.449	372.369	361628	109459266	overriding stop codons
XM_001064110	289.994	198.266	1484.84	1562.34	1253.47	362374	109473590
XM_001077472	169.24	70.5714	646.618	628.64	680.727	500584	109475840
XM_001075241	964.697	448.131	3568.32	3545.66	4774.52	361632	109462724
XM_001054661	896.452	510.674	3587.44	2905.9	6365.73	679252	109472879
XM_001066132	29.2968	48.0552	290.014	254.517	154.388	683483	109487142
NM_001017468	30.0724	28.1425	152.486	145.278	241.706	365212	141801719
XM_001054434	209.918	277.177	1256.7	1220.78	1991.3	307429	109507299
XM_001054615	278.604	111.986	971.875	824.939	1504.37	679082	109463880
XM_001071071	308.877	227.831	1246.31	1428.64	2312.21	363463	109511734
XM_574516	41.9315	44.6832	256.818	173.238	403.675	499223	109459177
XM_001065527	36.8967	32.1611	167.972	153.398	354.411	315019	109482219
XM_001079976	56.006	45.7622	238.755	281.649	433.797	691887	109459442
XM_001060299	139.393	457.386	1692.23	1037.31	2062.66	681096	109493072
NM_001009505	84.1912	75.7982	394.734	548.901	531.378	494224	57164084
XM_001058011	492.951	711.42	3012.91	3070.76	5101.3	310244	109466350
NM_001024242	82.3014	116.63	695.987	328.927	942.877	293676	66730452
NM_001085402	273.585	202.066	1763.25	1056.75	1603.02	362445	145966768	CLEC2D2
XM_345062	185.219	85.6516	641.461	806.12	888.488	365507	109460330
XM_001064021	308.288	282.822	1665.72	1546.6	2315.83	81002	109465882
NM_001013864	1882.16	1197.26	7576.16	6631.03	15820.7	288010	62078462
XM_001058878	97.0084	54.9475	391.776	328.888	711.448	682080	109499118
XM_001055077	112.367	53.489	361.17	431.098	707.395	680192	109498070
XM_001080580	291.464	200.796	1337.55	1108.04	2264.03	309902	109510045
XM_001058206	152.216	284.397	941.315	1331.94	1729.4	301361	109487012
XM_001069014	32.0511	44.8204	157.426	313.941	265.741	688972	109508004
XM_001076123	144.892	75.7117	566.425	598.82	825.204	686870	109515616
NM_053722	1543.11	1450.06	7883.28	9536.33	10853.1	114514	16758539
XM_001061613	29.8485	27.1931	129.167	127.553	342.504	500446	109476305
NM_080909	93.0658	88.1043	473.932	491.06	780.881	140945	57977296	isoform A is encoded by transcript variant 1
XM_001080702	63.9676	131.832	555.167	481.759	710.446	308582	109461913
NM_001077679	240.026	393.503	1532.95	1682.6	2771.33	499762	117940042	surfeit 5
NM_139332	99.0322	123.178	618.48	715.643	751.397	246215	75709229	voltage-gated Ca channel
XM_001080277	100.695	92.4752	574.031	522.295	745.106	294072	109463852
XM_001054620	64.916	95.7183	706.258	386.99	448.442	679828	109498385
XM_001063359	1135.95	734.278	6167.24	3537.43	8757.17	301388	109487094
XM_001065963	238.062	100.279	996.675	593.678	1563.54	685965	109483321
NM_001025046	65.055	104.298	542.353	437.552	596.953	500102	68163520
XM_001053361	47.1433	53.9091	279.563	207.863	561.553	305367	109500635
XM_235703	220.659	169.539	1077.31	1179.61	1461.2	24459	109481348
XM_578498	261.775	144.483	1418.65	730.187	1825.57	502990	109475654
NM_033352	247.987	751.222	3044.47	2149.4	3165.18	84356	15375323	ATP-binding cassette sub-family D (ALD) member 2
XM_001056700	25.6579	20.0753	114.727	211.807	124.593	680682	109513144
XM_001071465	36.4107	37.9838	262.757	337.701	150.433	689640	109487733
XM_001066633	45.2648	69.2783	356.854	218.645	588.541	300664	109484596
XM_001077973	150.527	80.9404	670.124	572.188	933.618	305342	109500600
NM_012634	136.16	220.581	847.518	1049.12	1566.43	24689	6981417	Phophoribosylpyrophosphate synthetase, subunit II
XM_001060246	757.416	427.533	3987.21	2765.6	4488.9	266792	109505947
NM_133425	28.868	33.2029	255.289	123.883	252.079	171010	118343645
XM_001081891	65.8553	59.4309	357.331	359.556	513.474	688354	109519977
NM_013149	33.4578	38.6483	215.502	149.647	392.021	25690	145207983
XM_001080040	98.5201	110.65	630.311	571.987	862.15	407764	109469745
XM_001055253	32.3414	60.0698	225.6	214.284	486.002	679215	109487288
XM_001062386	85.9007	249.691	969.271	816.485	1090.23	300608	109484527
XM_001063257	558.033	422.353	2764.15	2769.2	4108.68	296762	109472976
NM_001005555	252.237	191.389	1137.28	1489.78	1736.73	310820	53850637
XM_001080753	144.749	171.317	927.67	812.807	1443.8	314800	109481947
XM_001067586	541.758	187.327	2481.08	1942.6	1878.27	292449	109460410	overriding stop codons
XM_001058608	837.152	805.237	4610.82	4697.87	7164.66	291031	109505593
XM_001064798	125.171	141.001	689.871	881.08	1091.67	683676	109465900
XM_001063731	307.569	160.343	1332.37	1570.24	1495.69	682927	109460678
XM_225735	499.95	287.695	2113.55	2502.38	2947.74	307271	109506775
NM_001008763	66.5636	97.9363	360.363	419.12	996.314	289587	56912244	LRRGT00044
NM_001025670	731.062	1115.93	5788.06	5342.14	6877.55	305166	71043845
XM_001079095	23.3487	27.0385	295.091	181.853	85.3915	691632	109513055
XM_001064615	219.619	69.3945	713.693	663.813	1155.21	685637	109510625
NM_001013171	355.659	216.305	1574.37	1768.28	2230.58	314543	61557171
XM_001059897	141.266	87.2748	744.669	513.788	1042.33	681008	109499669
XM_001081128	231.532	177.825	1183.53	885.379	2325.28	311415	109470800
XM_001078339	68.8082	63.5139	426.486	367.801	539.331	362846	109481671
XM_001067057	47.1626	40.847	206.529	246.319	488.166	362343	109473305
XM_001062396	74.6654	77.1749	389.533	424.388	778.253	313434	109512500
XM_001077803	154.353	317.304	1404.23	1235.43	1838.38	311182	109470294	overriding stop codons
XM_001054918	175.664	159.379	802.393	1073.96	1602.83	308668	109462046
XM_001075347	380.91	409.317	1946.11	3253.39	2870.6	296603	109469456
NM_001024245	74.9828	71.6496	434.485	369.564	728.306	296081	66730430
XM_001075315	364.458	394.519	2021.04	3065.08	2617.52	296603	109469460
XM_001056324	137.812	132.109	666.311	928.707	1182.36	501630	109512402
NM_001082572	77.3312	88.8032	626.081	278.382	991.743	308901	127139540
XM_001076289	147.798	144.558	948.307	796.267	1260.66	313743	109477742
NM_139101	265.605	279.848	1965.88	1370.02	2294.82	245960	20806142
NM_017309	1780.94	1045.4	8692.34	8476.04	10544.5	29748	57527901	protein phospatase 3, regulatory subunit B, alpha isoform (calcineurin B, type I)
XM_001062857	1953.62	1130.55	9394.65	9993.21	10720.2	360917	109500291
XM_001069338	257.821	270.539	1591.7	1811.71	1960.59	364420	109502660
XM_001075369	414.151	332.846	1807.92	3144.53	2766.36	296603	109469454
XM_001056775	137.253	134.595	623.924	933.963	1331.3	314111	109511874
NM_021653	41.1921	32.482	275.262	157.734	351.317	25430	148277084	thyroxine deiodinase, type I; type-I 5' deiodinase
NM_130816	148.871	86.7087	721.736	547.462	1158.22	170632	18677742
NM_001024371	589.072	349.237	2205.14	3690.52	3586.83	553106	66730546
XM_001067326	21.7905	24.0266	88.5991	127.948	332.334	688537	109486093
NM_012532	74.927	152.91	850.35	542.185	840.653	24268	6978694	Ceruloplasmin (ferroxidase)
NM_024489	375.398	236.06	1974.07	1653.64	2575.71	80338	13324707
XM_001063995	1451.77	1184.75	7328.46	6488.26	15121.6	310261	109466467
XM_001079878	127.912	320.111	1205.16	1412.09	1565.16	687713	109509971
XM_001057114	187.682	409.503	1508.63	1743.45	2615.15	300160	109482770
XM_001066459	160.225	172.576	761.294	1293.21	1514.45	299036	109512001
NM_198791	511.734	804.092	4386.27	3448.88	5663.07	364594	38454315
NM_198755	73.1922	52.3806	386.514	328.252	609.009	301097	38454249	mast cell surface antigen-1
NM_001012187	802.309	947.113	5519.06	5208.12	7592.49	362303	58865945
XM_001064019	39.2733	39.9386	280.231	245.832	300.778	686081	109497951
XM_580086	82.8087	32.576	416.742	350.729	320.008	500582	109475844
XM_575808	23.3029	31.3016	150.575	134.001	325.974	500446	109474830
XM_578760	58.9346	35.3357	436.686	293.393	248.17	367183	109484058
XM_001054546	73.4646	103.853	598.498	476.109	794.673	308236	109460892
XM_001059286	117.59	111.653	561.885	991.342	922.862	365042	109460374
XM_001079602	52.2123	66.3574	571.289	263.039	465.042	691777	109488277
XM_001060353	64.4314	76.2728	336.496	441.993	814.043	362377	109473575
XM_343782	207.892	91.0042	779.317	882.913	1345.65	363463	109510659
XM_001058200	72.2257	137.949	605.803	578.914	1009.03	298533	109477244
XM_001075318	119.006	215.969	1063.14	896.277	1563.42	362737	109479208
NM_001000817	38.8016	41.0688	222.889	343.808	302.241	405105	47577834	olfactory receptor gene Olr1202
NM_022225	75.0129	68.2904	383.992	462.822	752.519	25075	11560015	5-HT1B serotonin receptor; serotonin (5-hydroxytryptamine (5HT)) receptor type 1B; 5-hydroxytryptamine (serotonin ) receptor 1B; 5-hydroxytryptamine receptor
NM_012551	1257.69	1046.07	10381.1	4096.44	13075.6	24330	148747152	nerve growth factor-induced
XM_001072409	43.3398	36.3602	297.759	182.494	425.783	306956	109505828
NM_012671	145.139	105.45	716.664	894.851	1098.77	24827	6981645
XM_238334	583.543	471.954	3480.27	3210.2	4817.83	296762	109471612
XM_001055698	31.2442	35.4793	160.703	310.088	277.714	307489	109506481
NM_001014182	169.684	172.457	1213.77	1075.44	1439.65	362211	62079088
XM_001076053	1193.48	882.191	7716.21	5544.59	9699.08	58817	109479265
XM_001059451	87.0988	69.1845	512.036	437.041	804.269	316356	109487034
XM_226616	67.4939	43.7447	273.375	350.827	657.301	294603	109464198
XM_001064524	39.9933	37.6223	164.56	303.517	460.702	303029	109490484
NM_017067	484.306	172.192	1716.02	2186.69	2582.64	24942	8393109	Choroideremia
NM_032061	135.013	105.342	820.113	751.614	1107.73	84008	77627741
NM_080785	757.9	302.891	2743.55	3565.84	4639.49	140808	139948515	endo-alpha-mannosidase
XM_001061003	146.462	85.7994	711.908	841.994	976.143	682319	109469844
XM_001065930	170.151	174.81	1219.97	1107.27	1609.3	361685	109463279
NM_031559	309.494	175.872	1657.19	1367.6	2385.28	25757	13928755	Carnitine palmitoyltransferase 1 alpha, liver isoform
XM_001059643	52.3996	41.1064	735.067	206.967	280.627	29521	109465820
NM_021769	71.1916	119.696	935.451	369.103	976.363	60393	11120723	tyrosine-ester sulfotransferase; N-sulfotransferase
NM_001025710	382.663	244.694	2048.14	1921.4	3218.21	316415	71043865
XM_001053781	331.131	499.941	3002.67	2466.9	4042.17	81744	109464626
XM_578957	1068.1	1226.19	9176.74	7678.6	9517.65	503419	109514044
XM_001060279	590.66	993.723	6193.53	4477.47	7345.99	306687	109505348
NM_053487	49.2785	90.375	490.108	417.455	664.14	85249	77628155	peroxisomal membrane protein Pmp26p (Peroxin-11)
XM_001067501	168.794	261.275	1572.5	1513.98	1826.74	311146	109470158
XM_001062985	54.3067	51.9116	386.716	261.937	695.793	682723	109472999
NM_001024252	178.323	218.501	1340.84	1155.65	2346.62	301164	66730401
XM_001056396	50.4549	128.893	525.507	425.579	1143.07	365627	109465769
NM_001037205	100.834	172.804	876.736	886.008	1454.12	360997	81295366
XM_001068209	426.555	656.153	3397.87	4193.93	5114.16	683955	109499284
XM_001064520	211.404	273.18	1581.47	2124.93	2040.05	685610	109458434
NM_030875	53.1226	76.3086	395.099	395.092	827.145	81574	13540708	sodium channel voltage-gated type I alpha polypeptide; sodium channel, voltage-gated, type I, alpha polypeptide
XM_001080559	60.6941	48.0939	268.721	570.904	519.801	309514	109463806
NM_001007702	254.308	208.536	1720.62	1347.68	2699.33	313155	56090438
XM_346003	89.7048	54.7941	552.86	474.753	679.124	367196	62654564
NM_017034	66.9299	47.4581	493.76	266.139	714.188	24649	8393958	Pim-1 oncogene
XM_001061437	56.5244	128.683	606.259	622.753	862.085	246152	109512479
XM_341191	1302.41	663.87	7128.18	7530.51	8006.68	360917	109499496
NM_199494	109.7	93.2487	883.323	567.109	1137.43	310935	41054867	gdp-L-fucose pyrophosphorylase
XM_001069712	51.5676	33.9275	277.926	306.74	482.812	684623	109498842
XM_001063618	46.7286	61.9072	440.78	316.823	630.566	685393	109499712
XM_001061436	82.4881	78.0517	592.388	687.256	740.059	317203	109512233
XM_001059246	52.9808	92.0554	1027.91	305.157	641.646	680866	109493063
XM_001057340	290.76	193.356	1521.76	1893.13	2864.86	499903	109470976
XM_001061323	467.413	515.899	3559.94	4258.37	4860.37	500046	109471779
XM_228203	175.835	90.601	881.057	614.756	2350.66	309804	109509547
XM_001064674	71.759	22.9428	295.948	275.153	522.418	685653	109510627
NM_145789	167.483	144.455	1443.33	1014.68	1659.43	252963	62899062
XM_001057849	80.3005	58.5664	553.745	443.022	854.546	366064	109470016
XM_001060882	59.1689	71.068	560.14	531.567	616.535	498633	109504174
XM_001075481	47.5976	38.4172	327.402	300.961	542.282	289180	109498962
XM_001067313	29.9536	38.4626	305.946	346.1	255.096	688532	109506855
XM_001059531	502.596	623.688	3993.83	4914.33	6398.76	500046	109473162
XM_001067479	118.212	105.797	1137.12	603.314	1517.06	683790	109461073
XM_001066941	104.056	112.568	1213.65	722.421	1078.47	363231	109487175
XM_001064404	517.914	292.274	3195.65	3150.41	4386.88	685578	109458429
XM_001054004	163.249	229.606	1438.83	1225.87	3141.08	361324	109507284
XM_001056106	31.527	37.9275	350.08	239.464	381.434	680203	109506495
NM_173310	105.762	215.207	1554.19	1120.5	1540.41	286974	77404377
XM_001057072	66.1587	60.5251	327.346	556.541	1091.51	114208	109464675
NM_023979	216.203	168.108	2005.22	1047.96	2588.85	78963	13027435	apoptotic protease activating factor 1
XM_001076453	84.7317	40.8442	570.435	503.927	558.429	690998	109475776
NM_012761	503.264	284.689	3283.31	1986.68	6689.98	25162	6981571	Trans-acting transcription factor 4; HF-1b zinc finger protein
XM_001057132	54.1199	61.7591	296.034	462.967	1150.27	114208	109464677
NM_012888	41.0771	85.5901	480.635	467.389	763.071	25360	6981679
XM_344016	96.9186	199.083	1040.86	1174.03	1803.65	363768	109493076
XM_001078354	70.3538	100.123	549.49	911.296	1006.4	314814	109481846
XM_001078752	177.69	205.667	1646.07	1983.86	1901.14	691543	109468603
NM_053772	30.966	33.0124	266.115	232.95	485.382	114906	16758609
XM_001070487	122.35	186.001	1372.17	1052.84	2228.2	690211	109509274
NM_053558	157.84	168.638	1528.94	1307.63	2069.7	89821	25742644	transient receptor protein 1
XM_219503	395.618	494.188	4219.91	3461.45	5873.44	309129	109464276
NM_024381	76.9709	58.6029	620.807	528.528	922.245	79223	13324691	ATP-stimulated glucocorticoid-receptor translocaton promoter
NM_001005384	316.497	299.964	2804.62	2223.9	4691.6	310132	52851388
XM_001067345	56.208	110.348	739.533	719.769	927.99	288321	109493879
XM_001064332	460.661	407.836	4271.95	3076.19	6628.36	312381	109473594
XM_001060283	45.6948	49.3689	340.578	405.673	842.967	362377	109473577
NM_013048	85.3947	126.13	739.929	1169.78	1415.36	25571	41152497	Tocopherol transfer protein alpha
XM_001078483	142.85	331.88	2816.11	1238.8	3244.12	287424	109491047
XM_001078132	251.614	135.448	2358.84	957.952	3080.85	687356	109490974
XM_222716	95.7778	96.6676	760.402	948.05	1401.54	289094	109498008
XM_001066326	41.6727	29.8867	306.085	418.773	390.327	289463	109500309
XM_001056575	70.6898	48.5758	646.843	356.086	1040.58	500037	109473132
XM_001076082	52.2293	43.6117	373.128	427.768	811.88	362036	109467595	overriding stop codons
XM_001070255	160.304	274.914	1622.59	2158.54	3175.21	289094	109498801
NM_020082	68.7719	313.419	2128.15	979.998	1982.86	56759	47575856	ribonuclease 4
XM_001058161	59.8842	92.3566	615.015	1125.18	855.334	29181	109466199
XM_001056114	54.8671	25.9488	251.424	620.032	548.964	680205	109468187
NM_019178	54.0946	75.2869	743.043	728.952	788.27	29260	25742798
XM_343461	42.6069	54.37	542.167	484.237	732.819	363126	109483898
NM_001012000	88.7164	155.094	1394.07	1111.67	1847.09	300900	58865575
XM_001060950	34.2995	25.2936	331.116	478.469	314.458	682310	109507648
NM_001002823	328.039	78.0319	1508.13	1430.37	3770.54	406234	50657377
NM_145677	58.9552	57.8918	637.377	669.169	940.96	246771	21728405	ATP-Mg/Pi carrier; peroxisomal Ca-dependent solute carrier-like protein
XM_001064525	31.3884	40.9856	526.612	268.742	662.331	685611	109493258
XM_001056051	36.0604	45.788	582.904	434.46	543.079	548106	109506493
XM_001071890	38.4687	32.3433	417.256	309.584	703.377	498819	109506918
XM_001056174	49.5874	39.7468	640.4	433.665	664.491	307487	109506498
NM_019304	65.4599	87.4654	1076.87	624.436	1397.65	54248	9506534	Diacylglycerol kinase 90kDa; diacylglycerol kinase beta, 90kDa
XM_342700	91.7653	122.586	1496.88	980.415	1923.58	362376	109472112
XM_001065196	73.2964	61.679	722.153	1043.15	1055.15	291645	109507198	overriding stop codons
XM_001058234	275.903	90.6453	1606.19	1757.03	3694.37	501506	109512503
XM_001055818	62.9996	40.776	708.027	846.72	620.371	291646	109506485
XM_001065253	92.4168	49.0537	926.261	826.264	1308.9	548104	109507200
XM_001054045	122.412	76.8863	1432.92	1537.03	1553.53	678971	109487623
XM_001061359	435.456	240.728	4744.18	5814.18	5391.07	499550	109466212
XM_001055991	22.8581	19.6306	348.587	295.65	433.873	548105	109506491
XM_001075752	69.9574	111.824	1776.06	1116.92	2028.39	686791	109522685
XM_001080748	56.3007	80.4132	1335.54	955.513	1442.58	362876	109481945
XM_001055753	51.2151	49.1501	1180.01	982.792	1130.05	291647	109506483
NM_130409	62.3299	188.012	6009.79	1518.64	3426.1	155012	77861916	platelet complement factor H; complement inhibitory factor H
